# Supplementary material for: Optimized Extraction Protocols for Bioactive Antioxidants from Commercial Seaweeds in Portugal: A Comparative Study of Techniques
Source: Foods. 2025 Jan 30;14(3):453. doi: 10.3390/foods14030453 (PMC11816920; doi:10.3390/foods14030453)
Supplement: Supplementary file 1 [file foods-14-00453-s001.zip]

Archive with 1 entries (1 files):
- foods-3399622-supplementary.pdf
